# Supplementary material for: Malaria resistance genes are associated with the levels of IgG subclasses directed against Plasmodium falciparum blood-stage antigens in Burkina Faso
Source: Malar J. 2012 Sep 4;11:308. doi: 10.1186/1475-2875-11-308 (PMC3552815; doi:10.1186/1475-2875-11-308)
Supplement: Additional file 1 — Family-based association of polymorphisms with parasitological and clinical phenotypes. [file 1475-2875-11-308-S1.xls]

## Sheet: Feuil1
Additional file 1: Family-based association of polymorphisms with parasitological and clinical phenotypes
		Traits associated in the studied populationa			Traits associated in other populations	References
Locus	SNP ID number	Mild Malaria	Maximum Parasitemia	Asymptomatic Parasitemia
IL12Bpro (promoter)	rs17860508	no (P>0.05)	no (P>0.05)	no (P>0.05)	Severe malaria	[5, 30, 53-54]
IL12B (3'UTR)	rs3212227	no (P>0.05)	no (P>0.05)	no (P>0.05)	Severe malaria	[5, 30, 53-54]
IL4-590 (promoter)	rs2243250	no (P>0.05)	no (P>0.05)	no (P>0.05)	IgG production in malaria	[20, 34, 55]
FCGR2A H/R131 (exon 4)	rs1801274	nd (P>0.05; P=0.01b)	nd (P>0.05)	nd (P>0.05)	Severe malaria	[14, 49, 56]
HbC (exon1)	rs33930165	yes (P=0.01)	yes (P=0.01)	no (P>0.05)	Severe malaria	[22, 26, 57-59]
HbS (exon1)	rs334	no (P>0.05)	no (P>0.05)	no (P>0.05)	Severe malaria	[60-61]
LTA+80 (intron 1)	rs2239704	no (P>0.05)	yes (P=0.003)	yes (P=0.007)		[6]
TNF-1031(promoter)	rs1799964	yes (P=0.03)	no (P>0.05)	no (P>0.05)	Severe malaria	[7, 10, 56, 62]
TNF-863 (promoter)	rs1800630	no (P>0.05)	no (P>0.05)	no (P>0.05)	Severe malaria	[7, 10, 56, 62]
TNF-857 (promoter)	rs1799724	no (P>0.05)	no (P>0.05)	no (P>0.05)	Severe malaria	[7, 10, 56, 62]
TNF-308 (promoter)	rs1800629	yes (P>0.05)	no (P>0.05)	no (P>0.05)	Severe malaria	[8, 10, 56, 62-63]
TNF-238 (promoter)	rs361525	yes (P=0.03)	yes (P=0.02)	yes (P=0.02)	Severe malaria	[8, 10, 56, 62]
TNF1304 (intron 3)	rs3093664	yes (P=0.03)	yes (P=0.007)	no (P>0.05)		[10]
NCR3-412 (promoter)	rs27362191	yes (P=0.01)	no (P>0.05)	no (P>0.05)		[9]
NCR3*3790 (3'UTR)	rs986475	no (P>0.05)	no (P>0.05)	no (P>0.05)		[9]
Abbreviations: nd, not done
a the association result in the whole population (the association result in the sub-population: FBAT P value based on individuals, for which IgG levels have been measured)
b the association result in a sub-population: FBAT P value based on only individuals, for which IgG2 level was higher than the median
